# Supplementary material for: Genomic and enzymatic evidence of acetogenesis by anaerobic methanotrophic archaea
Source: Nat Commun. 2020 Aug 7;11:3941. doi: 10.1038/s41467-020-17860-8 (PMC7414198; doi:10.1038/s41467-020-17860-8)
Supplement: Supplementary file 3 — Supplementary Data 1 [file 41467_2020_17860_MOESM3_ESM.xls]

## Sheet: Supplementary Data 1
Supplementary Data 1 Genes information of ANME-2a metabolic pathways.
	Predicted Protein	Gene Name	Contig	COG Number	COG identity (%)	KO Number	E.C Number	COG Classification	Annotation
Anorobic oxidation of methane	Formyl-MFR dehydrogenase(Fmd) subunit A	fwdA, fmdA	6561_8264	COG1229	58	K00200	EC:1.2.99.5	C	Formylmethanofuran dehydrogenase subunit A
	Formyl-MFR dehydrogenase(Fmd) subunit B	fwdB, fmdB	5263_6564	COG1029	58.1	K00201	EC:1.2.99.5	C	Formylmethanofuran dehydrogenase subunit B
	Formyl-MFR dehydrogenase(Fmd) subunit C	fwdC, fmdC	86292_87275	COG2218	57.4	K00202	EC:1.2.99.5	C	Formylmethanofuran dehydrogenase subunit C
	Formyl-MFR dehydrogenase(Fmd) subunit D	fwdD, fmdD	4873_5250	COG1153	60.2	K00203	EC:1.2.99.5	C	Formylmethanofuran dehydrogenase subunit D
	4Fe-4S ferredoxin	fwdF, fmdF	23393_24736	COG1149	51	K00205	M00567	R	MinD superfamily P-loop ATPase, contains an inserted ferredoxin domain
	4Fe-4S ferredoxin	fwdG	35958_36476	COG1456	63.6	K11260	M00567	C	CO dehydrogenase/acetyl-CoA synthase gamma subunit (corrinoid Fe-S protein)
	formylmethanofuran dehydrogenase subunit E	fwdE, fmdE	15273_16442	COG2191	46.6	K11261	EC:1.2.99.5	C	Formylmethanofuran dehydrogenase subunit E
	Formyl-MFR:H4M(S)PT formyltransferase(Ftr)	ftr	49791_50687	COG2037	77.4	K00672	EC:2.3.1.101	C	Formylmethanofuran:tetrahydromethanopterin formyltransferase
	Methenye-H4M(S)PT cyclohydrolase(Mch)	mch	17567_18517	COG3252	65.5	K01499	EC:3.5.4.27	H	Methenyltetrahydromethanopterin cyclohydrolase
	Methylene-H4M(S)PT dehydrogenase(Hmd)	mtd	15282_16064	COG1927	78.5	K00319	EC:1.5.98.1	C	F420-dependent methylenetetrahydromethanopterin dehydrogenase
	Methylene-H4M(S)PT reductase(Mer)	mer	61932_62918	COG2141	53.8	K00320	EC:1.5.98.2	HR
	Methyl-H4M(S)PT:HS-CoM methyltransferase(Mtr) subunitA	mtrA	38147_38740	COG4063	58.2	K00577	EC:2.1.1.86	H	Tetrahydromethanopterin S-methyltransferase, subunit A
	tetrahydromethanopterin S-methyltransferase subunit C	mtrC	58845_59597	COG4061	29.9	K00579	EC:2.1.1.86	H	Tetrahydromethanopterin S-methyltransferase, subunit C
	tetrahydromethanopterin S-methyltransferase subunit D	mtrD	58116_58844	COG4060	40.7	K00580	EC:2.1.1.86	H	Tetrahydromethanopterin S-methyltransferase, subunit D
	tetrahydromethanopterin S-methyltransferase subunit E	mtrE	57231_58115	COG4059	46.4	K00581	EC:2.1.1.86	H	Tetrahydromethanopterin S-methyltransferase, subunit E
	tetrahydromethanopterin S-methyltransferase subunit H	mtrH	37190_38122	COG1962	66.1	K00584	EC:2.1.1.86	H	Tetrahydromethanopterin S-methyltransferase, subunit H
	mthyl-CoM reductase (Mcr) alpha subunit	mcrA	5471_7198	COG4058	68.5	K00399	EC:2.8.4.1	H	Methyl coenzyme M reductase, alpha subunit
	methyl coenzyme M reductase system, component A2	K00400	16940_18562	COG1123	64.6	K00400		O	ABC-type glutathione transport system ATPase component, contains duplicated ATPase domain
	methyl-coenzyme M reductase beta subunit	mcrB	9134_10438	COG4054	66.4	K00401	EC:2.8.4.1	H	Methyl coenzyme M reductase, beta subunit
	methyl-coenzyme M reductase gamma subunit	mcrG	7213_7959	COG4057	76.6	K00402	EC:2.8.4.1	H	Methyl coenzyme M reductase, gamma subunit
	methyl-coenzyme M reductase subunit C	mcrC	7974_8591	COG4056	66.8	K03421		H	Methyl coenzyme M reductase, subunit C
	methyl-coenzyme M reductase subunit D	mcrD	8594_9112	COG4055	47.1	K03422		H	Methyl coenzyme M reductase, subunit D
	heterodisulfide reductase(Hdr) subunit A	hdrA	91557_94586	COG1148	49.5	K03388	EC:1.8.98.1	C	Heterodisulfide reductase, subunit A (polyferredoxin)
	heterodisulfide reductase subunit B	hdrB	90659_91564	COG2048	65.2	K03389	EC:1.8.98.1	C	Heterodisulfide reductase, subunit B
	heterodisulfide reductase subunit C	hdrC	90126_90662	COG1150	46.9	K03390	EC:1.8.98.1	C	Heterodisulfide reductase, subunit C
		hdrD
		hdrE
	glycolate oxidase	glcD	55630_57009	COG0277	60.9	K00104	EC:1.1.3.15	C	FAD/FMN-containing dehydrogenase
Methenol metabolisms	carbonyl reductase 4	CBR4	1146_1847	COG1028	34.4	K11539	EC:1.1.1.-	IQR	NAD(P)-dependent dehydrogenase, short-chain alcohol dehydrogenase family
	bifunctional enzyme Fae/Hps	fae-hps	1019_2212	COG1795	70.8	K13812	EC:4.2.1.147 4.1.2.43	C	Formaldehyde-activating enzyme nesessary for methanogenesis
Energy Conservation (Rnf)	electron transport complex protein RnfA	rnfA	34462_35046	COG4657	64.2	K03617		C	Na+-translocating ferredoxin:NAD+ oxidoreductase RNF, RnfA subunit
	electron transport complex protein RnfC	rnfC	31085_32410	COG4656	41.9	K03615		C	Na+-translocating ferredoxin:NAD+ oxidoreductase RNF, RnfC subunit
	electron transport complex protein RnfE	rnfE	33838_34461	COG4660	66.2	K03613		C	Na+-translocating ferredoxin:NAD+ oxidoreductase RNF, RnfE subunit
	electron transport complex protein RnfB	rnfB	32316_32519	COG2878	53.1			C	Na+-translocating ferredoxin:NAD+ oxidoreductase RNF, RnfB subunit
	electron transport complex protein RnfD	rnfD	32407_33288	COG4658	45.8			C	Na+-translocating ferredoxin:NAD+ oxidoreductase RNF, RnfD subunit
	electron transport complex protein RnfG	rnfG	33285_33815	COG4659	49.1			C	Na+-translocating ferredoxin:NAD+ oxidoreductase RNF, RnfG subunit
Energy Conservation (CytC)	cytochrome c-type biogenesis protein CcmF	ccmF	66628_68925	COG1138	26.9	K02198		CO	Cytochrome c biogenesis factor
	cytochrome c-type biogenesis protein	ccdA	44517_45212	COG0785	55.1	K06196		CO	Cytochrome c biogenesis protein CcdA
	cytochrome c peroxidase	E1.11.1.5	12606_13736	COG1858	59.8	K00428	E1.11.1.5	O	Cytochrome c peroxidase
	Cytochrome c-type biogenesis protein CcmE	ccmE	39757_40128	COG2332	45.2			CO	Cytochrome c-type biogenesis protein CcmE
Fpo-like (Nuo)	NADH-quinone oxidoreductase subunit B	nuoB	21164_21706	COG0377	68.4	K00331	EC:1.6.5.3	C	NADH:ubiquinone oxidoreductase 20 kD subunit (chhain B) or related Fe-S oxidoreductase
	NADH-quinone oxidoreductase subunit C/D	nuoCD	21725_22177	COG0852	55	K13378	EC:1.6.5.3	C	NADH:ubiquinone oxidoreductase 27 kD subunit (chain C)
	NADH-quinone oxidoreductase subunit D	nuoD	22188_23318	COG0649	58.3	K00333	EC:1.6.5.3	C	NADH:ubiquinone oxidoreductase 49 kD subunit (chain D)
	NADH-quinone oxidoreductase subunit G	nuoG	5426_6139	COG1034	46.9	K00336	EC:1.6.5.3	C	NADH dehydrogenase/NADH:ubiquinone oxidoreductase 75 kD subunit (chain G)
	NADH-quinone oxidoreductase subunit H	nuoH	23331_24383	COG1005	60.1	K00337	EC:1.6.5.3	C	NADH:ubiquinone oxidoreductase subunit 1 (chain H)
	NADH-quinone oxidoreductase subunit I	nuoI	24396_24791	COG1143	47.2	K00338	EC:1.6.5.3	C	Formate hydrogenlyase subunit 6/NADH:ubiquinone oxidoreductase 23 kD subunit (chain I)
	NADH-quinone oxidoreductase subunit L	nuoL	25656_27701	COG1009	58.8	K00341	EC:1.6.5.3	CP	NADH:ubiquinone oxidoreductase subunit 5 (chain L)/Multisubunit Na+/H+ antiporter, MnhA subunit
	NADH-quinone oxidoreductase subunit M	nuoM	27702_29183	COG1008	58.8	K00342	EC:1.6.5.3	C	NADH:ubiquinone oxidoreductase subunit 4 (chain M)
	NADH-quinone oxidoreductase subunit N	nuoN	29180_30658	COG1007	57	K00343	EC:1.6.5.3	C	NADH:ubiquinone oxidoreductase subunit 2 (chain N)
Mbx Complex	NADH-quinone oxidoreductase subunit I	nuoI	24396_24791	COG1143	47.2	K00338	EC:1.6.5.3	C	Formate hydrogenlyase subunit 6/NADH:ubiquinone oxidoreductase 23 kD subunit (chain I)
	NADH-quinone oxidoreductase subunit D	nuoD	22188_23318	COG0649	58.3	K00333	EC:1.6.5.3	C	NADH:ubiquinone oxidoreductase 49 kD subunit (chain D)
	NADH-quinone oxidoreductase subunit C/D	nuoCD	21725_22177	COG0852	55	K13378	EC:1.6.5.3	C	NADH:ubiquinone oxidoreductase 27 kD subunit (chain C)
	NADH-quinone oxidoreductase subunit B	nuoB	21164_21706	COG0377	68.4	K00331	EC:1.6.5.3	C	NADH:ubiquinone oxidoreductase 20 kD subunit (chhain B) or related Fe-S oxidoreductase
	NADH-quinone oxidoreductase subunit M	nuoM	47256_49205	COG0651	55.9	K00342	EC:1.6.5.3	CP	Formate hydrogenlyase subunit 3/Multisubunit Na+/H+ antiporter, MnhD subunit
	NADH-quinone oxidoreductase subunit L	nuoL	45373_46866	COG0651	53	K00341	EC:1.6.5.3	CP	Formate hydrogenlyase subunit 3/Multisubunit Na+/H+ antiporter, MnhD subunit
	multicomponent Na+:H+ antiporter subunit C	mnhC, mrpC	43401_43853	COG1006	59.7	K05567		P	Multisubunit Na+/H+ antiporter, MnhC subunit
	multicomponent Na+:H+ antiporter subunit B	mnhB, mrpB	42659_42934	COG2111	53.5	K05566		P	Multisubunit Na+/H+ antiporter, MnhB subunit
			42417_42662	COG1563	51.9			R	Uncharacterized MnhB-related membrane protein
			42007_42420	COG1320	50			P	Multisubunit Na+/H+ antiporter, MnhG subunit
			41728_41988	COG2212	64.2			P	Multisubunit Na+/H+ antiporter, MnhF subunit
	multicomponent Na+:H+ antiporter subunit E	mnhE, mrpE	41243_41725	COG1863	50	K05569		P	Multisubunit Na+/H+ antiporter, MnhE subunit
ATP synthesis	V/A-type H+/Na+-transporting ATPase subunit A	ATPVA, ntpA, atpA	8675_10456	COG1155	78.8	K02117	EC:3.6.3.14 3.6.3.15	C	Archaeal/vacuolar-type H+-ATPase catalytic subunit A/Vma1
	V/A-type H+/Na+-transporting ATPase subunit B	ATPVB, ntpB, atpB	7306_8682	COG1156	88.8	K02118		C	Archaeal/vacuolar-type H+-ATPase subunit B/Vma2
	V/A-type H+/Na+-transporting ATPase subunit C	ATPVC, ntpC, atpC	10751_11785	COG1527	55	K02119		C	Archaeal/vacuolar-type H+-ATPase subunit C/Vma6
	V/A-type H+/Na+-transporting ATPase subunit D	ATPVD, ntpD, atpD	6663_7280	COG1394	74.6	K02120		C	Archaeal/vacuolar-type H+-ATPase subunit D/Vma8
	V/A-type H+/Na+-transporting ATPase subunit E	ATPVE, ntpE, atpE	11795_12346	COG1390	52.5	K02121		C	Archaeal/vacuolar-type H+-ATPase subunit E/Vma4
	V/A-type H+/Na+-transporting ATPase subunit F	ATPVF, ntpF, atpF	10447_10749	COG1436	61	K02122		C	Archaeal/vacuolar-type H+-ATPase subunit F/Vma7
	V/A-type H+/Na+-transporting ATPase subunit I	ATPVI, ntpI, atpI	12638_14596	COG1269	43.4	K02123		C	Archaeal/vacuolar-type H+-ATPase subunit I/STV1
	V/A-type H+/Na+-transporting ATPase subunit K	ATPVK, ntpK, atpK	101364_102512	COG0785	49.4
Glycolysis	glucokinase	glk	2929_4101	COG1940	35.2	K00845	EC:2.7.1.2	KG	Sugar kinase of the NBD/HSP70 family, may contain an N-terminal HTH domain
	glucose-6-phosphate isomerase, archaeal	pgi1	47842_48567	COG2140	58.8	K06859	EC:5.3.1.9	G	Oxalate decarboxylase/archaeal phosphoglucose isomerase, cupin superfamily
	fructose-1,6-bisphosphatase I	FBP, fbp	34822_35721	COG0158	62.7	K03841	EC:3.1.3.11	G	Fructose-1,6-bisphosphatase
		pfkA, PFK				K00850	[EC:2.7.1.11]
	fructose-bisphosphate aldolase, class I	fbaB	16487_17296	COG1830	80.5	K11645	EC:4.1.2.13	G	Fructose-bisphosphate aldolase class Ia, DhnA family
	fructose-bisphosphate aldolase / 2-amino-3,7-dideoxy-D-threo-hept-6-ulosonate synthase	K16306	14620_15417	COG1830	77	K16306	EC:4.1.2.13 2.2.1.10	G	Fructose-bisphosphate aldolase class Ia, DhnA family
		FBA, fbaA				K01624	[EC:4.1.2.13]
	glyceraldehyde-3-phosphate dehydrogenase (NAD(P))	gap2	49546_50568	COG0057	66.6	K00150	EC:1.2.1.59	G	Glyceraldehyde-3-phosphate dehydrogenase/erythrose-4-phosphate dehydrogenase
	phosphoglycerate kinase	PGK, pgk	54867_55253	COG0126	58.9	K00927	EC:2.7.2.3	G	3-phosphoglycerate kinase
	2,3-bisphosphoglycerate-independent phosphoglycerate mutase	gpmI	5406_6947	COG0696	60.8	K15633	EC:5.4.2.12	G	Phosphoglycerate mutase (BPG-independent, AlkP superfamily)
	2,3-bisphosphoglycerate-independent phosphoglycerate mutase	apgM	30058_31251	COG3635	58.1	K15635	EC:5.4.2.12	G	2,3-bisphosphoglycerate-independent phosphoglycerate mutase, archeal type
	enolase	ENO, eno	79335_80606	COG0148	69.1	K01689	EC:4.2.1.11	G	Enolase
	pyruvate kinase	PK, pyk	18500_19822	COG3848	49.8	K00873	EC:2.7.1.40	T	Phosphohistidine swiveling domain of PEP-utilizing enzymes
	pyruvate, orthophosphate dikinase	ppdK	11500_14151	COG1080	68	K01006	EC:2.7.9.1	G	Phosphoenolpyruvate-protein kinase (PTS system EI component in bacteria)
	pyruvate ferredoxin oxidoreductase alpha subunit	porA	3577_4746	COG0674	54.9	K00169	EC:1.2.7.1	C	Pyruvate:ferredoxin oxidoreductase or related 2-oxoacid:ferredoxin oxidoreductase, alpha subunit
	pyruvate ferredoxin oxidoreductase beta subunit	porB	27528_28400	COG1013	75.5	K00170	EC:1.2.7.1	C	Pyruvate:ferredoxin oxidoreductase or related 2-oxoacid:ferredoxin oxidoreductase, beta subunit
	pyruvate ferredoxin oxidoreductase delta subunit	porD	3296_3580	COG1144	45.9	K00171	EC:1.2.7.1	C	Pyruvate:ferredoxin oxidoreductase or related 2-oxoacid:ferredoxin oxidoreductase, delta subunit
	pyruvate ferredoxin oxidoreductase gamma subunit	porG	2763_3299	COG1014	46.4	K00172	EC:1.2.7.1	C	Pyruvate:ferredoxin oxidoreductase or related 2-oxoacid:ferredoxin oxidoreductase, gamma subunit
rTCA cycle	malate dehydrogenase	mdh	48422_49345	COG0039	67.1	K00024	EC:1.1.1.37	C	Malate/lactate dehydrogenase
	aconitate hydratase	ACO, acnA	57953_59878	COG1048	64.3	K01681	EC:4.2.1.3	C	Aconitase A
	isocitrate dehydrogenase (NAD+)	IDH3	764_1744	COG0473	79.4	K00030	EC:1.1.1.41	CE	Isocitrate/isopropylmalate dehydrogenase
	2-oxoglutarate/2-oxoacid ferredoxin oxidoreductase subunit alpha	korA, oorA, oforA	32643_33773	COG0674	57.7	K00174	EC:1.2.7.3 1.2.7.11	C	Pyruvate:ferredoxin oxidoreductase or related 2-oxoacid:ferredoxin oxidoreductase, alpha subunit
	2-oxoglutarate/2-oxoacid ferredoxin oxidoreductase subunit beta	korB, oorB, oforB	33770_34603	COG1013	60.6	K00175	EC:1.2.7.3 1.2.7.11	C	Pyruvate:ferredoxin oxidoreductase or related 2-oxoacid:ferredoxin oxidoreductase, beta subunit
	2-oxoglutarate ferredoxin oxidoreductase subunit gamma	korC, oorC	34600_35157	COG1014	48.8	K00177	EC:1.2.7.3	C	Pyruvate:ferredoxin oxidoreductase or related 2-oxoacid:ferredoxin oxidoreductase, gamma subunit
	succinyl-CoA synthetase alpha subunit	sucD	84146_84382	COG0074	51.4	K01902	EC:6.2.1.5	C	Succinyl-CoA synthetase, alpha subunit
	succinyl-CoA synthetase beta subunit	sucC	26534_27652	COG0045	49.3	K01903	EC:6.2.1.5	C	Succinyl-CoA synthetase, beta subunit
	succinate dehydrogenase / fumarate reductase, flavoprotein subunit	sdhA, frdA	56937_58577	COG1053	57.3	K00239	EC:1.3.5.1 1.3.5.4	C	Succinate dehydrogenase/fumarate reductase, flavoprotein subunit
	succinate dehydrogenase / fumarate reductase, iron-sulfur subunit	sdhB, frdB	55284_56936	COG2080	34.2	K00240	EC:1.3.5.1 1.3.5.4	C	Aerobic-type carbon monoxide dehydrogenase, small subunit, CoxS/CutS family
	fumarate hydratase subunit alpha	E4.2.1.2AA, fumA	46842_48425	COG1951	67.9	K01677	EC:4.2.1.2	C	Tartrate dehydratase alpha subunit/Fumarate hydratase class I, N-terminal domain
	malate dehydrogenase (oxaloacetate-decarboxylating)	ME2, sfcA, maeA	49627_50883	COG0281	64.6	K00027	EC:1.1.1.38	C	Malic enzyme
Peptides and amino acide metabolism	proline iminopeptidase	pip	34516_35271	COG2021	32.8	K01259	EC:3.4.11.5	E	Homoserine acetyltransferase
	Xaa-Pro aminopeptidase	pepP	53540_54682	COG0006	48.3	K01262	EC:3.4.11.9	E	Xaa-Pro aminopeptidase
	methionyl aminopeptidase	map	54705_55601	COG0024	60.8	K01265	EC:3.4.11.18	J	Methionine aminopeptidase
	glutamate dehydrogenase (NADP+)	E1.4.1.4, gdhA	6187_7437	COG0334	54.6	K00262	EC:1.4.1.4	E	Glutamate dehydrogenase/leucine dehydrogenase
	aspartate aminotransferase	aspB	59240_60589	COG0436	47.8	K00812	EC:2.6.1.1	E	Aspartate/methionine/tyrosine aminotransferase
	acetylornithine/N-succinyldiaminopimelate aminotransferase	argD	25253_26428	COG4992	61.7	K00821	EC:2.6.1.11 2.6.1.17	E	Acetylornithine/succinyldiaminopimelate/putrescine aminotransferase
	histidinol-phosphate aminotransferase	hisC	26425_27522	COG0079	56	K00817	EC:2.6.1.9	E	Histidinol-phosphate/aromatic aminotransferase or cobyric acid decarboxylase
	branched-chain amino acid aminotransferase	E2.6.1.42, ilvE	5925_6992	COG0115	58.4	K00826	EC:2.6.1.42	EH	Branched-chain amino acid aminotransferase/4-amino-4-deoxychorismate lyase
	glucosamine--fructose-6-phosphate aminotransferase (isomerizing)	glmS, GFPT	18699_20522	COG0449	60.5	K00820	EC:2.6.1.16	M	Glucosamine 6-phosphate synthetase, contains amidotransferase and phosphosugar isomerase domains
	2-oxoglutarate/2-oxoacid ferredoxin oxidoreductase subunit alpha	korA, oorA, oforA	32643_33773	COG0674	57.7	K00174	EC:1.2.7.3 1.2.7.11	C	Pyruvate:ferredoxin oxidoreductase or related 2-oxoacid:ferredoxin oxidoreductase, alpha subunit
	2-oxoglutarate/2-oxoacid ferredoxin oxidoreductase subunit beta	korB, oorB, oforB	33770_34603	COG1013	60.6	K00175	EC:1.2.7.3 1.2.7.11	C	Pyruvate:ferredoxin oxidoreductase or related 2-oxoacid:ferredoxin oxidoreductase, beta subunit
	2-oxoglutarate ferredoxin oxidoreductase subunit gamma	korC, oorC	34600_35157	COG1014	48.8	K00177	EC:1.2.7.3	C	Pyruvate:ferredoxin oxidoreductase or related 2-oxoacid:ferredoxin oxidoreductase, gamma subunit
	indolepyruvate ferredoxin oxidoreductase, alpha subunit	iorA	35934_37766	COG4231	57.5	K00179	EC:1.2.7.8	C	TPP-dependent indolepyruvate ferredoxin oxidoreductase, alpha subunit
	indolepyruvate ferredoxin oxidoreductase, beta subunit	iorB	37763_38350	COG1014	54.6	K00180	EC:1.2.7.8	C	Pyruvate:ferredoxin oxidoreductase or related 2-oxoacid:ferredoxin oxidoreductase, gamma subunit
	aldehyde:ferredoxin oxidoreductase	aor	37198_39006	COG2414	42.5	K03738	EC:1.2.7.5	C	Aldehyde:ferredoxin oxidoreductase
Transporter involved in peptides and amino acide metabolism	oligopeptide transport system ATP-binding protein	oppF	10709_11095	COG4172	64.2	K10823		Q	ABC-type microcin C transport system, duplicated ATPase component YejF
	peptide/nickel transport system ATP-binding protein	ABC.PE.A	22504_23436	COG0444	61.3	K02031		EP	ABC-type dipeptide/oligopeptide/nickel transport system, ATPase component
	peptide/nickel transport system permease protein	ABC.PE.P	20694_21671	COG0601	47.8	K02033		EP	ABC-type dipeptide/oligopeptide/nickel transport system, permease component
	peptide/nickel transport system permease protein	ABC.PE.P1	21668_22507	COG1173	44.5	K02034		EP	ABC-type dipeptide/oligopeptide/nickel transport system, permease component
	peptide/nickel transport system ATP-binding protein	ABC.PE.A1	23429_24370	COG4608	61.7	K02032		E	ABC-type oligopeptide transport system, ATPase component
	putative ABC transport system permease protein	ABC.CD.P	17358_18566	COG0577	46.2	K02004		V	ABC-type antimicrobial peptide transport system, permease component
	putative ABC transport system ATP-binding protein	ABC.CD.A	22512_23135	COG1136	67.6	K02003		M	ABC-type lipoprotein export system, ATPase component
	branched-chain amino acid transport system ATP-binding protein	livG	50601_51338	COG0411	53.8	K01995		E	ABC-type branched-chain amino acid transport system, ATPase component
	branched-chain amino acid transport system ATP-binding protein	livF	49894_50589	COG0410	56.4	K01996		E	ABC-type branched-chain amino acid transport system, ATPase component
	branched-chain amino acid transport system permease protein	livH	46209_47081	COG0559	57.8	K01997		E	Branched-chain amino acid ABC-type transport system, permease component
	branched-chain amino acid transport system permease protein	livM	47083_48111	COG4177	44.9	K01998		E	ABC-type branched-chain amino acid transport system, permease component
	branched-chain amino acid transport system substrate-binding protein	livK	44864_46165	COG0683	41	K01999		E	ABC-type branched-chain amino acid transport system, periplasmic component
Reductive acetyl-CoA pathway(WL pathway) THF as C1 carrier	FdhD protein	fdhD	21862_22536	COG1526	51.3	K02379		C	Formate dehydrogenase assembly factor FdhD
	formate dehydrogenase major subunit	fdoG, fdfH	98577_100031	COG1034	56.1	K00123	EC:1.2.1.2	C	NADH dehydrogenase/NADH:ubiquinone oxidoreductase 75 kD subunit (chain G)
	formate dehydrogenase subunit gamma	fdoI	28694_29365	COG2864	31.1	K00127		C	Cytochrome b subunit of formate dehydrogenase
	methylenetetrahydrofolate dehydrogenase (NADP+) / methenyltetrahydrofolate cyclohydrolase	folD	10970_11827	COG0190	71.3	K01491	EC:1.5.1.5 3.5.4.9	H	5,10-methylene-tetrahydrofolate dehydrogenase/Methenyl tetrahydrofolate cyclohydrolase
	5,10-methylenetetrahydrofolate reductase	metF	13858_14727	COG0685	57.1			E	5,10-methylenetetrahydrofolate reductase
	acetyl-CoA decarbonylase/synthase complex subunit delta	cdhD, acsD	19997_21301	COG2069	76.2	K00194	EC:2.1.1.245	C	CO dehydrogenase/acetyl-CoA synthase delta subunit (corrinoid Fe-S protein)
	acetyl-CoA decarbonylase/synthase complex subunit gamma	cdhE, acsC	21304_22710	COG1456	68.6	K00197	EC:2.1.1.245	C	CO dehydrogenase/acetyl-CoA synthase gamma subunit (corrinoid Fe-S protein)
	acetyl-CoA synthetase (ADP-forming)	E6.2.1.13 acd	17653_18927	COG1042	48.9	K01905	EC:6.2.1.13	C	Acyl-CoA synthetase (NDP forming)
Reductive acetyl-CoA pathway(WL pathway) H4MPT as C1 carrier	Formyl-MFR dehydrogenase(Fmd) subunit A	fwdA, fmdA	6561_8264	COG1229	0.585	K00200	EC:1.2.99.5	C	Formylmethanofuran dehydrogenase subunit A
	Formyl-MFR dehydrogenase(Fmd) subunit B	fwdB, fmdB	5263_6564	COG1029	58.1	K00201	EC:1.2.99.5	C	Formylmethanofuran dehydrogenase subunit B
	Formyl-MFR dehydrogenase(Fmd) subunit C	fwdC, fmdC	86292_87275	COG2218	57.4	K00202	EC:1.2.99.5	C	Formylmethanofuran dehydrogenase subunit C
	Formyl-MFR dehydrogenase(Fmd) subunit D	fwdD, fmdD	4873_5250	COG1153	60.2	K00203	EC:1.2.99.5	C	Formylmethanofuran dehydrogenase subunit D
	4Fe-4S ferredoxin	fwdF, fmdF	23393_24736	COG1149	51	K00205		R	MinD superfamily P-loop ATPase, contains an inserted ferredoxin domain
	4Fe-4S ferredoxin	fwdG	35958_36476	COG1456	63.6	K11260		C	CO dehydrogenase/acetyl-CoA synthase gamma subunit (corrinoid Fe-S protein)
	formylmethanofuran dehydrogenase subunit E	fwdE, fmdE	15273_16442	COG2191	46.6	K11261	EC:1.2.99.5	C	Formylmethanofuran dehydrogenase subunit E
	Formyl-MFR:H4M(S)PT formyltransferase(Ftr)	ftr	49791_50687	COG2037	77.4	K00672	EC:2.3.1.101	C	Formylmethanofuran:tetrahydromethanopterin formyltransferase
	Methenye-H4M(S)PT cyclohydrolase(Mch)	mch	17567_18517	COG3252	65.5	K01499	EC:3.5.4.27	H	Methenyltetrahydromethanopterin cyclohydrolase
	Methylene-H4M(S)PT dehydrogenase(Hmd)	mtd	15282_16064	COG1927	78.5	K00319	EC:1.5.98.1	C	F420-dependent methylenetetrahydromethanopterin dehydrogenase
	Methylene-H4M(S)PT reductase(Mer)	mer	61932_62918	COG2141	53.8	K00320	EC:1.5.98.2	HR	Flavin-dependent oxidoreductase, luciferase family (includes alkanesulfonate monooxygenase SsuD and methylene tetrahydromethanopterin reductase)
	acetyl-CoA decarbonylase/synthase complex subunit beta	cdhC	17538_18950	COG1614	72.5	K00193	EC:2.3.1.-	C	CO dehydrogenase/acetyl-CoA synthase beta subunit
	acetyl-CoA decarbonylase/synthase complex subunit delta	cdhD, acsD	19997_21301	COG2069	76.2	K00194	EC:2.1.1.245	C	CO dehydrogenase/acetyl-CoA synthase delta subunit (corrinoid Fe-S protein)
	acetyl-CoA decarbonylase/synthase complex subunit gamma	cdhE, acsC	21304_22710	COG1456	68.6	K00197	EC:2.1.1.245	C	CO dehydrogenase/acetyl-CoA synthase gamma subunit (corrinoid Fe-S protein)
	acetyl-CoA decarbonylase/synthase complex subunit alpha	cdhA	14573_16954	COG1152	66.8	K00192	EC:1.2.7.4	C	CO dehydrogenase/acetyl-CoA synthase alpha subunit
	acetyl-CoA decarbonylase/synthase complex subunit epsilon	cdhB	16954_17484	COG1880	48	K00195		C	CO dehydrogenase/acetyl-CoA synthase epsilon subunit
	carbon-monoxide dehydrogenase catalytic subunit	cooS, acsA	3_1505	COG1151	61	K00198	EC:1.2.7.4	PC	Hydroxylamine reductase (hybrid-cluster protein)
	acetyl-CoA synthetase (ADP-forming)	E6.2.1.13 acd	17653_18927	COG1042	48.9	K01905	EC:6.2.1.13	C	Acyl-CoA synthetase (NDP forming)
Acetate metabolisms	acetyl-CoA synthetase (ADP-forming)	E6.2.1.13 acd	17653_18927	COG1042	48.9	K01905	EC:6.2.1.13	C	Acyl-CoA synthetase (NDP forming)
	acetyl-CoA synthetase	ACSS, acs	45002_46558	COG0365	58	K01895	EC:6.2.1.1	I	Acyl-coenzyme A synthetase/AMP-(fatty) acid ligase
Sulfite metabolism	sulfite reductase (coenzyme F420)	fsr	24732_26651	COG2221	75.7	K21816	EC:1.8.98.3	P	Dissimilatory sulfite reductase (desulfoviridin), alpha and beta subunits
Dissimilatory of sulfate reduction	phosphoadenosine phosphosulfate reductase	cysH				K00390	EC:1.8.4.8 1.8.4.10		phosphoadenosine phosphosulfate reductase
Transporter (Na+/H+)	multicomponent Na+:H+ antiporter subunit C	mnhC, mrpC	43401_43853	COG1006	59.7	K05567		P	Multisubunit Na+/H+ antiporter, MnhC subunit
	multicomponent Na+:H+ antiporter subunit B	mnhB, mrpB	42659_42934	COG2111	53.5	K05566		P	Multisubunit Na+/H+ antiporter, MnhB subunit
	Uncharacterized MnhB-related membrane protein		42417_42662	COG1563	51.9			R	Uncharacterized MnhB-related membrane protein
	multicomponent Na+:H+ antiporter subunit G	mnhG, mrpG	42007_42420	COG1320	50			P	Multisubunit Na+/H+ antiporter, MnhG subunit
	multicomponent Na+:H+ antiporter subunit F	mnhF, mrpF	41728_41988	COG2212	64.2			P	Multisubunit Na+/H+ antiporter, MnhF subunit
	multicomponent Na+:H+ antiporter subunit E	mnhE, mrpE	41243_41725	COG1863	50	K05569		P	Multisubunit Na+/H+ antiporter, MnhE subunit
Transporter (K+)	trk system potassium uptake protein	trkA, ktrA	15418_16749	COG0569	51	K03499		P	Trk K+ transport system, NAD-binding component
	trk system potassium uptake protein	trkH, trkG, ktrB	13954_15405	COG0168	45.2	K03498(3)		P	Trk-type K+ transport system, membrane component
Transporter (K+/H+)	monovalent cation:H+ antiporter-2, CPA2 family	TC.KEF	22553_24529	COG4651	48.1	K03455		P	Predicted Kef-type K+ transport protein, K+/H+ antiporter domain
Transporter (Fe3+)	iron complex transport system permease protein	ABC.FEV.P	11450_12520	COG0609	63.4	K02015		P	ABC-type Fe3+-siderophore transport system, permease component
	iron complex transport system ATP-binding protein	ABC.FEV.A	12513_13298	COG1120	69.9	K02013	EC:3.6.3.34	PH	ABC-type cobalamin/Fe3+-siderophores transport system, ATPase component
	iron complex transport system substrate-binding protein	ABC.FEV.S	10382_11437	COG0614	46.4	K02016		P	ABC-type Fe3+-hydroxamate transport system, periplasmic component
Transporter (Zn2+/Mn2+)	zinc transport system ATP-binding protein	znuC	31794_32552	COG1121	66	K09817	EC:3.6.3.-	P	ABC-type Mn2+/Zn2+ transport system, ATPase component
	zinc transport system substrate-binding protein	znuA	30889_31797	COG0803	55.2	K09815		P	ABC-type Zn uptake system ZnuABC, Zn-binding component ZnuA
	zinc transport system permease protein	znuB	32564_33367	COG1108	75.1	K09816		P	ABC-type Mn2+/Zn2+ transport system, permease component
Transporter (Co2+/Ni2+)	cobalt/nickel transport system permease protein	cbiM	10280_10975	COG0310	69.6	K02007(2)		P	ABC-type Co2+ transport system, permease component
	cobalt/nickel transport protein	cbiN	10002_10283	COG1930	79.5	K02009		P	ABC-type cobalt transport system, periplasmic component
	cobalt/nickel transport system ATP-binding protein	cbiO	6696_7634	COG1122	50.5	K02006(3)		PR	Energy-coupling factor transporter ATP-binding protein EcfA2
	cobalt/nickel transport system permease protein	cbiQ	9042_9824	COG0619	60.4	K02008(3)		H	Energy-coupling factor transporter transmembrane protein EcfT
Transporter (Mo2+/Wo2+)	molybdate/tungstate transport system substrate-binding protein	wtpA	19753_20835	COG0725	52.1	K15495(2)		P	ABC-type molybdate transport system, periplasmic component
Sulfite transporter	molybdate/tungstate transport system permease protein	wtpB	44788_45564	COG0555	69.9	K15496		P	ABC-type sulfate transport system, permease component
Transporter (Fe3+ )	molybdate/tungstate transport system ATP-binding protein	wtpC	45551_46594	COG3842	60.5	K15497	EC:3.6.3.- 3.6.3.55	E	ABC-type Fe3+/spermidine/putrescine transport systems, ATPase components
Polysaccharides	lipopolysaccharide transport system permease protein	ABC-2.LPSE.P	11426_12187	COG1682	62.8	K09690		GM	ABC-type polysaccharide/polyol phosphate export permease
	lipopolysaccharide transport system ATP-binding protein	ABC-2.LPSE.A	12191_13528	COG1134	46.3	K09691		GM	ABC-type polysaccharide/polyol phosphate transport system, ATPase component
