# Supplementary material for: Genomic and enzymatic evidence of acetogenesis by anaerobic methanotrophic archaea
Source: Nat Commun. 2020 Aug 7;11:3941. doi: 10.1038/s41467-020-17860-8 (PMC7414198; doi:10.1038/s41467-020-17860-8)
Supplement: Supplementary file 4 — Supplementary Data 2 [file 41467_2020_17860_MOESM4_ESM.xls]

## Sheet: Supplementary Data 2
Supplementary Data 2 Taxonomy assignment of acd genes and their abundance based on TPM
Sample ID	Metagenomic scaffolds of acd	Taxonomy assignment by nr	Gene abundance based on TPM	Abundance of acd gene
8 MPa	scaffold_14188_2	d: Archaea; p: Euryarchaeota; c: Methanomicrobia; o: Methanosarcinales; s: ANME-2 cluster archaeon HR1	1.24834	74.7%
	scaffold_39625_1	d: Archaea; p: Euryarchaeota; c: Methanomicrobia; o: Methanosarcinales; s: ANME-2 cluster archaeon HR1	0.921227
	scaffold_16586_3	d: Archaea; p: Euryarchaeota; c: Methanomicrobia; o: Methanosarcinales; s: Methanosarcinales archaeon	0.736689	25.3%
15 MPa	scaffold_17333_5	d: Archaea; p: Euryarchaeota; c: Methanomicrobia; o: Methanosarcinales; s: ANME-2 cluster archaeon HR1	1.27835	55.2%
	scaffold_8872_5	d: Archaea; p: Euryarchaeota; c: Methanomicrobia; o: Methanosarcinales; s: ANME-2 cluster archaeon HR1	0.71463
	scaffold_4857_9	d: Archaea; p: Euryarchaeota; c: Methanomicrobia; o: Methanosarcinales; s: ANME-2 cluster archaeon HR1	10.7158
	scaffold_9501_4	d: Archaea; p: Euryarchaeota; c: Methanomicrobia; o: Methanosarcinales; s: ANME-2 cluster archaeon HR1	1.64079
	scaffold_188_67	d: Archaea; p: Euryarchaeota; c: Thermococci; o: Thermococcales; f: Thermococcaceae; g: Thermococcus	4.27502	16.9%
	scaffold_75095_1	d: Archaea; p: Euryarchaeota; c: Thermococci; o: Thermococcales; f: Thermococcaceae; g: Thermococcus	0.114774
	scaffold_1531_42	d: Archaea; p: Crenarchaeota; c: Thermoprotei	3.76711	17.1%
	scaffold_29325_2	d: Archaea; p: Crenarchaeota; c: Thermoprotei	0.243115
	scaffold_99_12	d: Archaea; p: Crenarchaeota; c: Thermoprotei	0.422823
	scaffold_152_70	d: Archaea; p: Euryarchaeota; c: Archaeoglobi; o: Archaeoglobales; f: Archaeoglobaceae; g: Archaeoglobus; s: Archaeoglobus fulgidus	0.450619	1.7%
	scaffold_21627_1	d: Archaea; p: Euryarchaeota; c: Methanomicrobia; o: Methanosarcinales; f: Methanosarcinaceae; g: Methanococcoides	0.200778	7.7%
	scaffold_636_40	d: Archaea; p: Euryarchaeota; c: Methanomicrobia; o: Methanosarcinales; f: Methanosarcinaceae; g: Methanococcoides	1.81135
	scaffold_51262_3	d: Archaea; p: Euryarchaeota; c: Methanomicrobia; o: Methanosarcinales; f: Methanosarcinaceae; g: Methanolobus; s: Methanolobus vulcani	0.133071	0.5%
	scaffold_64451_1	d: Archaea; s: archaeon	0.212234	0.8%
30 MPa	scaffold_96257_1	d: Archaea; s: archaeon	0.307674	100%
8 MPa II	scaffold_24028_5	d: Archaea; p: Euryarchaeota; c: Methanomicrobia; o: Methanosarcinales; s: ANME-2 cluster archaeon HR1	1.61571	80.0%
	scaffold_14895_1	d: Archaea; p: Euryarchaeota; c: Methanomicrobia; o: Methanosarcinales; s: ANME-2 cluster archaeon HR1	1.5437
	scaffold_24615_1	d: Archaea; p: Euryarchaeota; c: Methanomicrobia; o: Methanosarcinales; s: ANME-2 cluster archaeon HR1	0.646946
	scaffold_7256_7	d: Archaea; p: Euryarchaeota; c: Methanomicrobia; o: Methanosarcinales; s: ANME-2 cluster archaeon HR1	9.70458
	scaffold_68140_1	d: Archaea; p: Crenarchaeota; c: Thermoprotei; s: Thermoprotei archaeon	0.145159	0.9%
	scaffold_244_37	d: Archaea; p: Euryarchaeota; c: Methanomicrobia; o: Methanosarcinales; f: Methanosarcinaceae; g: Methanococcoides;	1.70706	11.7%
	scaffold_8644_4	d: Archaea; p: Euryarchaeota; c: Methanomicrobia; o: Methanosarcinales; f: Methanosarcinaceae; g: Methanococcoides;	0.259862
	scaffold_34428_3	d: Archaea; p: Euryarchaeota; c: Methanomicrobia; o: Methanosarcinales; f: Methanosarcinaceae; g: Methanolobus; s: Methanolobus profundi	0.0470003	0.3%
	scaffold_14279_1	d: Archaea; p: Euryarchaeota; c: Thermoplasmata; o: Thermoplasmatales; s: Thermoplasmatales archaeon SCGC AB-540-F20	0.983771	5.8%
	scaffold_4547_9	d: Archaea; s: archaeon	0.229425	0.4%
NOTE: d: domain; p: phylum; c: class; o: order; f: family; g:genus; s:species
