# Supplementary material for: Genomic and enzymatic evidence of acetogenesis by anaerobic methanotrophic archaea
Source: Nat Commun. 2020 Aug 7;11:3941. doi: 10.1038/s41467-020-17860-8 (PMC7414198; doi:10.1038/s41467-020-17860-8)
Supplement: Supplementary file 5 — Supplementary Data 3 [file 41467_2020_17860_MOESM5_ESM.xls]

## Sheet: Supplementary Data 3
Supplementary Data 3. Abundance of the MAGs (metagenome-assembled genomes) possessing the sulfur and acetate metabolism potential.
sample	MAG	Classification by GTDBtK	Relative abundance in metagenomic datasets (%)	Corresponding OTUin QIIME result	Abundance of corresponding OTU in QIIME result(%)	checkM		Assimilatory sulfate reduction										Dissimilatory sulfate reduction					Thiosulfate reduction			Acetate metabolism
						completeness	contamination	K13811	K00958	K00955	K00956	K00957	K00860	K00390	K00380	K00381	K00392	K00958	K00394	K00395	K11180	K11181	K08352	k08353	k08354	K01895	K13788	K00625	K00925	K14393
								PAPSS	sat	cysNC	cysN	cysD	cysC	cysH	cysJ	cysI	sir	sat	aprA	aprB	dsrA	dsrB	phsA	phsB	phsC	acs	pta	pta	ackA	actP
8 MPa II	Grevelingen_8MPaII_metabat2.13.fa.contigs.fa	d__Bacteria;p__Desulfobacterota;c__Desulfobacteria;o__Desulfobacterales;f__Desulfobacteraceae;g__Desulfobacula;s__	0.126963	k__Bacteria;p__Proteobacteria;c__Deltaproteobacteria;o__Desulfobacterales;f__Desulfobacteraceae;g__Desulfobacula	0.1	100	1.29		1				1					1	1	1	1	1	1		1	2				1
8 MPa	Grevelingen_8MPa_metabat2.60.fa.contigs.fa	d__Bacteria;p__Desulfobacterota;c__Desulfobacteria;o__Desulfobacterales;f__Desulfococcaceae_A;g__;s__	12.1318			99.35	0.65		2									2	3	2	1	1			1	2		1
8 MPa	Grevelingen_8MPa_metabat2.75.fa.contigs.fa	d__Bacteria;p__Desulfobacterota;c__Desulfobacteria;o__Desulfobacterales;f__Desulfosarcinaceae;g__Desulfosarcina;s__	15.2638	k__Bacteria;p__Proteobacteria;c__Deltaproteobacteria;o__Desulfobacterales;f__Desulfobacteraceae;g__Desulfosarcina	5.2	91.14	1.29		2									2	2	2	1	1	1			2	1		1	1
8 MPa II	Grevelingen_8MPaII_metabat2.25.fa.contigs.fa	d__Bacteria;p__Desulfobacterota;c__Desulfobacteria;o__Desulfobacterales;f__Desulfosarcinaceae;g__Desulfosarcina;s__	9.08792	k__Bacteria;p__Proteobacteria;c__Deltaproteobacteria;o__Desulfobacterales;f__Desulfobacteraceae;g__Desulfosarcina	3.9	94.17	0.65		1									1	2	2	1	1	1			3	2		1	1
8 MPa II	75.fa.contigs.fa	d__Bacteria;p__Desulfobacterota;c__Desulfobacteria;o__Desulfobacterales;f__Desulfosarcinaceae_B;g__;s__	3.47359			99.35	1.61		2									2	1	2	1	1	2		1	1	1		1
8 MPa II	Grevelingen_8MPaII_metabat2.79.fa.contigs.fa	d__Bacteria;p__Desulfobacterota;c__Desulfobacteria;o__Desulfobacterales;f__UBA2156;g__;s__	0.644529			98	1.53		2			1	1					2	1	1	1	1				2
8 MPa	Grevelingen_8MPa_metabat2.20.fa.contigs.fa	d__Bacteria;p__Firmicutes_B;c__Desulfitobacteriia;o__Desulfitobacteriales;f__Desulfitobacteriaceae;g__Desulfosporosinus;s__Desulfosporosinus sp003513495	0.180491	k__Bacteria;p__Firmicutes;c__Clostridia;o__Clostridiales;f__Peptococcaceae;g__Desulfosporosinus	0.6	94.58	2.21		1					1				1	2	2	2	3	2			1			1
8 MPa II	Grevelingen_8MPaII_metabat2.114.fa.contigs.fa	d__Bacteria;p__Firmicutes_B;c__Desulfitobacteriia;o__Desulfitobacteriales;f__Desulfitobacteriaceae;g__Desulfosporosinus;s__Desulfosporosinus sp003513495	0.177775	k__Bacteria;p__Firmicutes;c__Clostridia;o__Clostridiales;f__Peptococcaceae;g__Desulfosporosinus	0.3	97.13	1.4		1					2				1	2	2	1	1	2			1			1
8 MPa	63.fa.contigs.fa	d__Bacteria;p__Proteobacteria;c__Gammaproteobacteria;o__Burkholderiales;f__Hydrogenophilaceae;g__Thiobacillus;s__Thiobacillus denitrificans_A	4.83499	k__Bacteria;p__Proteobacteria;c__Betaproteobacteria;o__Hydrogenophilales;f__Hydrogenophilaceae;g__Thiobacillus	2.4	99.76	1.44		2							1		2	1	1	3	1				1	1		1	1
8 MPa II	10.fa.contigs.fa	d__Bacteria;p__Proteobacteria;c__Gammaproteobacteria;o__Burkholderiales;f__Hydrogenophilaceae;g__Thiobacillus;s__Thiobacillus denitrificans_A	5.82977	k__Bacteria;p__Proteobacteria;c__Betaproteobacteria;o__Hydrogenophilales;f__Hydrogenophilaceae;g__Thiobacillus	5	99.04	0.48		2							1		2	1	1	3	1				1			1	1
NOTE: Numbers in column represent the gene sequence number for each KO in every MAG (metagenome-assembled genome). Relative abundance in metagenomic datasets was calculated by mapping quality-controlled metagenome short reads to the MAG (metagenome-assembled genome) nucleotide files using BBMap.
