# Supplementary material for: Genomic and enzymatic evidence of acetogenesis by anaerobic methanotrophic archaea
Source: Nat Commun. 2020 Aug 7;11:3941. doi: 10.1038/s41467-020-17860-8 (PMC7414198; doi:10.1038/s41467-020-17860-8)
Supplement: Supplementary file 6 — Supplementary Data 4 [file 41467_2020_17860_MOESM6_ESM.xls]

## Sheet: Supplementary Data 4
Supplementary Data 4 List of the data source to analyze the acd gene distribution in cold seeps.
JGI Sample Number	NCBI Acession Number
3300001685	ERR514702
3300001749	ERR514703
3300002180	ERR514704
3300002481	ERR514705
3300002532	ERR514706
3300002966	ERR514707
3300006972	SRR1555744
3300007533	SRR1555748
3300007999	SRR1633224
3300008000	SRR1633225
3300008019	SRR1633226
3300009010	SRR1971619
3300009039	SRR1971620
3300009082	SRR1971621
3300009085	SRR1971622
3300009111	SRR1971623
3300009149	SRR1971624
3300009150	SRR1971625
3300009499	SRR1976948
3300009503	SRR1977249
3300009529	SRR1977296
3300009591	SRR1977304
3300009713	SRR1977357
3300009772	SRR1977365
3300009775	SRR1995427
3300009778	SRR1995428
3300010264	SRR1995429
3300010302	SRR2132206
3300010317	SRR2133563
3300010319	SRR2133565
3300010324	SRR2133566
3300010328	SRR2133847
3300010330	SRR2133850
3300010332	SRR2133851
3300001854	SRR2133852
3300002171	SRR3715698
3300005860	SRR3715733
3300006636	SRR5396644
3300009590
