# Supplementary material for: Genomic and enzymatic evidence of acetogenesis by anaerobic methanotrophic archaea
Source: Nat Commun. 2020 Aug 7;11:3941. doi: 10.1038/s41467-020-17860-8 (PMC7414198; doi:10.1038/s41467-020-17860-8)
Supplement: Supplementary file 7 — Source Data [file 41467_2020_17860_MOESM7_ESM.xls]

## Sheet: Fig. 1a
Fig. 1a Acitvity about production of Sulfide (μmol/d) and concentration of acetate (μM)
Days	Production of Sulfide ( μmol/d)	Pressure		Days	Concentration of Acetate (μM)	Pressure
4	-8.091	8 MPa		4	1.513	8 MPa
6	-2.633	8 MPa		8	3.811	8 MPa
8	0.46	8 MPa		14	4.883	8 MPa
10	-76.874	8 MPa		22	3.951	8 MPa
12	-1.045	8 MPa		30	1.817	8 MPa
14	72.427	8 MPa		34	1.417	8 MPa
16	-1.888	8 MPa		38	1.407	8 MPa
18	6.012	8 MPa		42	2.151	8 MPa
20	6.09	8 MPa		48	2.93	8 MPa
22	-1.579	8 MPa		52	1.694	8 MPa
24	-37.221	8 MPa		64	0.885	15 MPa
26	-1.561	8 MPa		68	1.896	15 MPa
28	42.577	8 MPa		72	1.097	15 MPa
30	2.146	8 MPa		78	3.378	15 MPa
32	-1.528	8 MPa		84	0.916	15 MPa
34	6.589	8 MPa		88	1.926	15 MPa
36	0.916	8 MPa		92	0.211	15 MPa
38	0.546	8 MPa		96	2.386	15 MPa
40	-5.67	8 MPa		100	0.722	15 MPa
42	-155.682	8 MPa		104	0.449	15 MPa
44	-80.96	8 MPa		126	2.677	30 MPa
46	127.05	8 MPa		128	1.421	30 MPa
48	9.517	8 MPa		132	1.123	30 MPa
50	40.444	8 MPa		136	1.17	30 MPa
52	75.208	8 MPa		142	2.453	30 MPa
54	4.958	8 MPa		148	1.783	30 MPa
56	6.61	8 MPa		152	1.907	30 MPa
62	2.057	15 MPa		172	2.045	30 MPa
64	0.577	15 MPa		174	1.389	30 MPa
66	33.735	15 MPa		182	0.62	8 MPa II
68	6.07	15 MPa		186	4.031	8 MPa II
70	3.022	15 MPa		192	4.506	8 MPa II
72	8.808	15 MPa		200	4.493	8 MPa II
74	3.224	15 MPa		208	3.611	8 MPa II
76	-3.461	15 MPa		212	1.123	8 MPa II
78	3.239	15 MPa		216	0.542	8 MPa II
80	1.41	15 MPa		220	2.384	8 MPa II
82	0.377	15 MPa		226	1.847	8 MPa II
84	-7.837	15 MPa		230	1.137	8 MPa II
86	-6.924	15 MPa
88	9.162	15 MPa
90	-14.233	15 MPa
92	-8.178	15 MPa
94	16.483	15 MPa
96	6.852	15 MPa
98	2.888	15 MPa
100	0.586	15 MPa
102	0.831	15 MPa
104	-8.182	15 MPa
106	-5.261	15 MPa
108	5.07	15 MPa
110	-1.317	15 MPa
112	8.109	15 MPa
114	7.342	15 MPa
116	-0.142	15 MPa
122	-7.693	30 MPa
124	-139.122	30 MPa
132	-8.356	30 MPa
134	32.872	30 MPa
136	-33.848	30 MPa
138	-86.826	30 MPa
140	-10.865	30 MPa
142	-0.461	30 MPa
144	-32.64	30 MPa
146	11.002	30 MPa
148	8.969	30 MPa
150	-5.122	30 MPa
152	-11.115	30 MPa
154	-2.385	30 MPa
156	-1.48	30 MPa
158	-5.826	30 MPa
160	-3.033	30 MPa
162	-3.784	30 MPa
164	5.524	30 MPa
166	2.234	30 MPa
168	-5.51	30 MPa
170	-0.634	30 MPa
172	-6.008	30 MPa
174	-2.263	30 MPa
176	-0.225	30 MPa
182	15.016	8 MPa II
184	9.765	8 MPa II
186	-4.458	8 MPa II
188	12.75	8 MPa II
190	6.381	8 MPa II
192	-8.11	8 MPa II
194	5.46	8 MPa II
196	4.489	8 MPa II
198	-11.504	8 MPa II
200	-6.201	8 MPa II
202	11.625	8 MPa II
204	22.398	8 MPa II
206	1.788	8 MPa II
208	-1.55	8 MPa II
210	7.886	8 MPa II
212	-6.118	8 MPa II
214	-19.65	8 MPa II
216	-5.103	8 MPa II
218	7.823	8 MPa II
220	25.74	8 MPa II
222	14.92	8 MPa II
224	-11.043	8 MPa II
226	-2.657	8 MPa II
228	-1.31	8 MPa II
230	-2.871	8 MPa II
232	-8.212	8 MPa II
234	-4.293	8 MPa II
236	-8.402	8 MPa II

## Sheet: Fig. 1b 
Fig. 1b
Biomass in the enrichment under different incubation pressures (cell numbers/ml)
Pressure	Archaea(cell numbers /ml)			ANME(cell numbers /ml)			Bacteria(cell numbers /ml)			SRB(cell numbers /ml)
Initial	80700	66600	99700	31900	26300	39400	2298100	2118300	2144100	471100	434300	439500
8 MPa	12900	13000	13600	5100	5100	5300	560200	565400	518200	56000	56500	51800
15 MPa	54500	51600	45000	24300	23000	20100	1199800	1366300	1363200	129600	147600	147200
30 MPa	9900	13500	omitted the data	3600	4900	omitted the data	166800	171400	211600	11700	12000	14800
8 MPa II	70900	52000	56500	37300	27400	30000	2405700	2334900	2052600	36100	35000	30800
Archaea community composition and the relative abundance
OTU ID	Initial	8 MPa	15 MPa	30 MPa	8 MPaII
Marine_Benthic_Group_D	0.489621	0.488038	0.29847	0.441216	0.275162
Marine_Benthic_Group_D	0.489621	0.488038	0.29847	0.441216	0.275162
ANME-2a	0.395376	0.39174	0.447441	0.362977	0.525623
Methanococcoides	0.0434063	0.0527352	0.163271	0.139303	0.136437
Methanolubus	0.00149946	0.0019329	0.0053653	0.0103056	0.00904001
others	0.0700967	0.0655543	0.085452	0.0461988	0.0537378
Bacteria community composition and the relative abundance
OTU ID	Initial	8 MPa	15 MPa	30 MPa	8 MPaII
Desulfobacterales;Desulfobacula	0.000948447	0.00110675	0.00169203	0.00118089	0.00134661
Desulfobacterales;Desulfosarcina	0.0355562	0.0505058	0.0697676	0.0414165	0.0378136
Desulfobacterales(others)	0.168697	0.0484708	0.0365409	0.0277153	0.0219005
Desulfuromonadales;Desulfuromonas	0.0661383	0.0365465	0.0548587	0.0457275	0.0418679
Clostridiales;Desulfosporosinus	0.00280319	0.00570034	0.00543047	0.00476624	0.00329412
Clostridiales;Dethiosulfatibacter	0.0622813	0.05454	0.0629895	0.0663432	0.0437213
Clostridiales;Fusibacter	0.0637988	0.150672	0.137174	0.130695	0.195642
Clostridiales(others)	0.378936	0.37827	0.332691	0.382836	0.334624
Hydrogenophilales;Thiobacillus	0.0206129	0.0231346	0.0340303	0.0313861	0.049267
Campylobacterales;Sulfurovum	0.0268094	0.019981	0.0245569	0.0224938	0.0190335
Alteromonadales;Marinobacter	0.0130464	0.0156968	0.0256101	0.0296076	0.0200905
Bacillales;Bacillus	0.0009906	0.00216589	0.00407784	0.00414023	0.00344615
Pseudomonadales;Pseudomonas	0.0671079	0.0782578	0.0783874	0.087144	0.0779005
others	0.0922733	0.134952	0.132193	0.124548	0.150052

## Sheet: Fig. 4
Fig. 4b Enzyme kinetics of Acd					Full-size SDS PAGE image of Fig. 4a (in red retangle)
	Reaction rate (nmol / min)
Acetyl-CoA (μM)	1	2	3
800	0.244779	0.30739	0.292022
500	0.262169	0.217831	0.373566
250	0.274559	0.212353	0.246103
100	0.237353	0.181066	0.225551
50	0.158529	0.171691	0.178162
25	0.133272	0.134375	0.0900368
10	0.0719853	0.104191	0.0640441
5	0.0259191	0.0634559	0.0697426
2.5	0.02625	0.0559926	0.0542647
Fig. 4d Enzyme kinetics of Acs
	Reaction rate (nmol / min)
Acetyl-CoA (μM)	1	2	3
300	2.03382	1.94559	2.31507
200	2.23787	2.29485	2.33824
100	1.95993	2.2261	2.29853
50	2.0261	2.12353	2.04485
25	1.94301	1.58235	1.94706		Full-size SDS PAGE image of Fig. 4c (in red retangle)
10	1.17279	1.29743	1.11949
5	0.811765	0.717647	0.899265
2.5	0.40625	0.491912	0.591544
1	0.328676	0.361765	0.290074
Fig. 4e Enzyme kinetics of Acs
	Reaction rate (nmol / min)
Acetate (mM)	1	2	3
8	2.33199	1.86656	2.5
5	2.13344	1.80707	2.14871
2	1.84888	1.66479	1.73392
1	1.58682	1.12781	1.50804
0.75	1.20338	1.40997	1.37058
0.5	1.06752	1.00482	1.14952
0.25	0.763666	0.747588	0.915595
0.1	0.511254	0.542605	0.582797
0.05	0.422026	0.438103	0.188103

## Sheet: Supplementary Fig. 1
Supplementary Fig. 1 AOM activity tracked by the measurements of the chemical composition during the incubation experiment.
Days	Reduction of Sulfate (mmol/d)	Pressure		Days	Oxidation of Methane (mmol/d)	Pressure			Days	Production of Sulfide (μmol/d)	Pressure		Days	Concentration of Acetate (μM)	Pressure
2	-0.3885	8 MPa		2	-0.170675	8 MPa			4	-8.09136	8 MPa		4	1.51278	8 MPa
4	-0.615	8 MPa		4	2.34507	8 MPa			6	-2.63347	8 MPa		8	3.81123	8 MPa
8	-0.57	8 MPa		6	0.10535	8 MPa			8	0.459648	8 MPa		14	4.88344	8 MPa
10	3.975	8 MPa		8	-8.08829	8 MPa			10	-76.8735	8 MPa		22	3.95074	8 MPa
12	-0.525001	8 MPa		10	8.58753	8 MPa			12	-1.04544	8 MPa		30	1.81738	8 MPa
14	-0.33	8 MPa		12	-8.43888	8 MPa			14	72.4274	8 MPa		34	1.41702	8 MPa
16	-0.195	8 MPa		14	-15.7197	8 MPa			16	-1.88784	8 MPa		38	1.40706	8 MPa
18	0.6	8 MPa		16	-14.1458	8 MPa			18	6.01171	8 MPa		42	2.15057	8 MPa
20	0.534	8 MPa		18	6.86474	8 MPa			20	6.09034	8 MPa		48	2.93004	8 MPa
22	0.273	8 MPa		20	-2.13187	8 MPa			22	-1.57939	8 MPa		52	1.69441	8 MPa
24	0.216	8 MPa		22	-1.21323	8 MPa			24	-37.2211	8 MPa		64	0.885222	15 MPa
26	-1.029	8 MPa		24	-3.25991	8 MPa			26	-1.56125	8 MPa		68	1.89621	15 MPa
28	-0.366	8 MPa		26	18.5068	8 MPa			28	42.5771	8 MPa		72	1.09723	15 MPa
30	-0.504	8 MPa		28	8.60257	8 MPa			30	2.14618	8 MPa		78	3.37761	15 MPa
32	-1.245	8 MPa		32	11.9075	8 MPa			32	-1.52842	8 MPa		84	0.916426	15 MPa
34	0.0240005	8 MPa		34	-4.4071	8 MPa			34	6.58886	8 MPa		88	1.92646	15 MPa
36	0.756	8 MPa		36	2.91364	8 MPa			36	0.91584	8 MPa		92	0.210572	15 MPa
38	-0.24	8 MPa		38	-1.99992	8 MPa			38	0.546048	8 MPa		96	2.38588	15 MPa
40	-0.489001	8 MPa		40	-14.3117	8 MPa			40	-5.66957	8 MPa		100	0.721831	15 MPa
42	-0.714	8 MPa		42	-7.70239	8 MPa			42	-155.682	8 MPa		104	0.449072	15 MPa
44	0.555	8 MPa		44	3.99248	8 MPa			44	-80.9603	8 MPa		126	2.67732	30 MPa
46	-0.234	8 MPa		46	9.39889	8 MPa			46	127.05	8 MPa		128	1.42068	30 MPa
48	-1.344	8 MPa		48	-8.53449	8 MPa			48	9.51696	8 MPa		132	1.1229	30 MPa
50	1.131	8 MPa		50	-1.4574	8 MPa			50	40.4438	8 MPa		136	1.17024	30 MPa
52	-0.438	8 MPa		52	12.266	8 MPa			52	75.2077	8 MPa		142	2.4532	30 MPa
54	-0.79776	8 MPa		54	10.3318	8 MPa			54	4.9585	8 MPa		148	1.78277	30 MPa
56	-0.22752	8 MPa		62	-0.522173	15 MPa			56	6.6096	8 MPa		152	1.9069	30 MPa
58	-1.11744	8 MPa		64	-24.9328	15 MPa			62	2.05747	15 MPa		172	2.04478	30 MPa
60	-0.72864	8 MPa		66	-14.3588	15 MPa			64	0.577152	15 MPa		174	1.38886	30 MPa
62	0.136013	15 MPa		68	-4.8664	15 MPa			66	33.7352	15 MPa		182	0.620195	8 MPa II
64	1.53199	15 MPa		70	4.9837	15 MPa			68	6.06989	15 MPa		186	4.03074	8 MPa II
66	1.152	15 MPa		72	3.87103	15 MPa			70	3.0217	15 MPa		192	4.50585	8 MPa II
68	-0.880013	15 MPa		74	-10.5127	15 MPa			72	8.80819	15 MPa		200	4.49304	8 MPa II
70	1.02	15 MPa		76	-25.4684	15 MPa			74	3.22445	15 MPa		208	3.61119	8 MPa II
72	-0.0680064	15 MPa		78	-1.20407	15 MPa			76	-3.46061	15 MPa		212	1.12308	8 MPa II
74	-1.244	15 MPa		80	11.9075	15 MPa			78	3.23942	15 MPa		216	0.542385	8 MPa II
76	0.144	15 MPa		82	16.9437	15 MPa			80	1.41005	15 MPa		220	2.38373	8 MPa II
78	-0.0319872	15 MPa		84	-13.1771	15 MPa			82	0.376704	15 MPa		226	1.84688	8 MPa II
80	0.0320064	15 MPa		86	-10.8836	15 MPa			84	-7.83706	15 MPa		230	1.13725	8 MPa II
82	-0.312	15 MPa		88	21.1842	15 MPa			86	-6.92352	15 MPa
84	1.79599	15 MPa		90	5.46151	15 MPa			88	9.16186	15 MPa
86	-0.632006	15 MPa		92	34.1621	15 MPa			90	-14.233	15 MPa
88	-2.444	15 MPa		94	13.3711	15 MPa			92	-8.17805	15 MPa
90	0.216	15 MPa		96	10.173	15 MPa			94	16.4828	15 MPa
92	0.267994	15 MPa		98	11.5243	15 MPa			96	6.8521	15 MPa
94	-0.82	15 MPa		100	8.87445	15 MPa			98	2.88806	15 MPa
96	0.308	15 MPa		102	-9.6495	15 MPa			100	0.586368	15 MPa
98	-0.22	15 MPa		104	-1.53044	15 MPa			102	0.830592	15 MPa
100	1.168	15 MPa		106	9.49585	15 MPa			104	-8.1815	15 MPa
102	0.44	15 MPa		108	-12.9842	15 MPa			106	-5.26058	15 MPa
104	-0.332	15 MPa		110	-4.18777	15 MPa			108	5.06988	15 MPa
106	2.512	15 MPa		112	-5.46793	15 MPa			110	-1.31674	15 MPa
108	0.664	15 MPa		114	27.6502	15 MPa			112	8.10907	15 MPa
110	0.752	15 MPa		116	5.37961	15 MPa			114	7.34163	15 MPa
112	-0.732	15 MPa		122	-51.2669	30 MPa			116	-0.141773	15 MPa
114	0.312	15 MPa		124	-17.769	30 MPa			122	-7.69257	30 MPa
116	2.148	15 MPa		126	37.9004	30 MPa			124	-139.122	30 MPa
118	0.216	15 MPa		128	17.0054	30 MPa			132	-8.35635	30 MPa
120	-0.016	15 MPa		130	-23.5884	30 MPa			134	32.8719	30 MPa
122	0.762667	30 MPa		132	-54.4457	30 MPa			136	-33.8484	30 MPa
124	0.533333	30 MPa		134	1.64477	30 MPa			138	-86.8263	30 MPa
126	0.256	30 MPa		136	-5.85304	30 MPa			140	-10.8653	30 MPa
130	0.970667	30 MPa		138	-15.3579	30 MPa			142	-0.461064	30 MPa
132	0.48	30 MPa		140	22.9475	30 MPa			144	-32.64	30 MPa
134	-0.613333	30 MPa		142	7.62622	30 MPa			146	11.0021	30 MPa
136	1.072	30 MPa		144	16.2212	30 MPa			148	8.96947	30 MPa
138	-0.704	30 MPa		146	35.1269	30 MPa			150	-5.12155	30 MPa
140	-0.0906667	30 MPa		148	34.0468	30 MPa			152	-11.1146	30 MPa
142	0.101333	30 MPa		150	5.01254	30 MPa			154	-2.38527	30 MPa
144	0.362667	30 MPa		152	-3.25896	30 MPa			156	-1.48025	30 MPa
146	1.12	30 MPa		154	-8.76992	30 MPa			158	-5.82596	30 MPa
148	-0.394667	30 MPa		156	2.37478	30 MPa			160	-3.03311	30 MPa
150	-0.570667	30 MPa		158	-3.26519	30 MPa			162	-3.78428	30 MPa
152	-0.576	30 MPa		160	-21.988	30 MPa			164	5.52368	30 MPa
154	0.992	30 MPa		162	-1.4957	30 MPa			166	2.23442	30 MPa
156	0.357333	30 MPa		164	-3.43103	30 MPa			168	-5.5099	30 MPa
158	0.538667	30 MPa		166	-16.7779	30 MPa			170	-0.633947	30 MPa
160	0.346667	30 MPa		168	15.9035	30 MPa			172	-6.00796	30 MPa
162	-0.634667	30 MPa		170	10.8671	30 MPa			174	-2.2635	30 MPa
164	0.394667	30 MPa		172	-40.707	30 MPa			176	-0.224827	30 MPa
166	-0.0106667	30 MPa		174	-9.66072	30 MPa			182	15.0163	8 MPa II
170	-0.048	30 MPa		176	4.55439	30 MPa			184	9.76515	8 MPa II
172	-0.341333	30 MPa		182	-2.03715	8 MPa II			186	-4.45802	8 MPa II
174	1.44	30 MPa		184	-72.4762	8 MPa II			188	12.7497	8 MPa II
176	-0.746667	30 MPa		186	43.2414	8 MPa II			190	6.38051	8 MPa II
178	-1.296	30 MPa		188	24.1485	8 MPa II			192	-8.11017	8 MPa II
182	-1.19467	8 MPa II		190	0.0745297	8 MPa II			194	5.46011	8 MPa II
184	3.47733	8 MPa II		192	-4.98367	8 MPa II			196	4.48901	8 MPa II
186	-1.30133	8 MPa II		194	-42.5912	8 MPa II			198	-11.5045	8 MPa II
188	0.163556	8 MPa II		196	-34.0067	8 MPa II			200	-6.20102	8 MPa II
190	-0.732444	8 MPa II		198	53.3922	8 MPa II			202	11.6251	8 MPa II
192	0.192	8 MPa II		200	36.7906	8 MPa II			204	22.3985	8 MPa II
194	-0.376889	8 MPa II		202	-43.3792	8 MPa II			206	1.78808	8 MPa II
196	0.704	8 MPa II		204	-61.0542	8 MPa II			208	-1.54971	8 MPa II
198	1.82044	8 MPa II		206	-25.8669	8 MPa II			210	7.88579	8 MPa II
200	0.824889	8 MPa II		208	61.5142	8 MPa II			212	-6.11796	8 MPa II
202	0.298667	8 MPa II		210	41.1731	8 MPa II			214	-19.6504	8 MPa II
204	-1.22311	8 MPa II		212	-43.2067	8 MPa II			216	-5.1026	8 MPa II
206	-1.84178	8 MPa II		214	5.3298	8 MPa II			218	7.82296	8 MPa II
208	0.369778	8 MPa II		216	53.6848	8 MPa II			220	25.7399	8 MPa II
210	-0.576	8 MPa II		218	7.56349	8 MPa II			222	14.92	8 MPa II
212	-0.874667	8 MPa II		220	-51.2582	8 MPa II			224	-11.0428	8 MPa II
214	0.789333	8 MPa II		222	-34.8909	8 MPa II			226	-2.65702	8 MPa II
216	-0.860444	8 MPa II		224	13.2786	8 MPa II			228	-1.30961	8 MPa II
218	-1.44356	8 MPa II		226	60.3432	8 MPa II			230	-2.87068	8 MPa II
220	0.746667	8 MPa II		228	32.4329	8 MPa II			232	-8.21175	8 MPa II
222	-1.44356	8 MPa II		230	-17.7082	8 MPa II			234	-4.2933	8 MPa II
224	-0.0355556	8 MPa II		232	-90.4036	8 MPa II			236	-8.40184	8 MPa II
226	0.369778	8 MPa II		236	56.0855	8 MPa II
228	-0.234667	8 MPa II
230	-1.06667	8 MPa II
232	0.540444	8 MPa II
234	-1.00267	8 MPa II
236	4.74311	8 MPa II
238	-0.163556	8 MPa II
240	-0.305778	8 MPa II

## Sheet: Table 1
Table 1: Sulfide, 13C-acetate concentrations and 13C-CO2 abundance after 12 month incubation in the Fed-batch experiment
Dissolved 13C-CH4 concentration (mM)	Incubation pressure (MPa)	Sulfide concentration after incubation (μM)			13C-acetate concentration after incubation (μM)			13C-CO2 abundance among total CO2 after incubation
		1	2	3	1	2	3	1	2	3
85	8	87.22	90.31	98.49	0.29	0.76	0.3	0.01317	0.01309	0.01309
85	30	11.46	17.88	17.91	0.3	0.32	0.35	0.01309	sample leaked	0.0132
